# Supplementary material for: Amorphous RuCoP Ultrafine Nanoparticles Supported on Carbon as Efficient Catalysts for Hydrogenation of Adipic Acid to 1,6-Hexanediol
Source: Materials (Basel). 2022 Nov 15;15(22):8084. doi: 10.3390/ma15228084 (PMC9694898; doi:10.3390/ma15228084)
Supplement: Supplementary file 1 [file materials-15-08084-s001.zip]

Archive with 1 entries (1 files):
- materials-1978119-supplementary.pdf
